# Supplementary material for: Glycolysis-related gene signatures in spinal cord injury pathophysiology identification through integrative gene expression analysis
Source: Front Genet. 2026 Feb 16;17:1759563. doi: 10.3389/fgene.2026.1759563 (PMC12950268; doi:10.3389/fgene.2026.1759563)
Supplement: Supplementary file 1 [file Table1.xlsx]

## Sheet: Sheet1
Table S1. Glycolysis related genes
Genes
PKM
TIGAR
HK2
GAPDH
ENO1
RRAD
HIF1A
LDHA
HK1
PGK1
TPI1
PGAM1
ENO2
PKLR
ENO3
PFKP
PFKM
PFKL
GCK
PFKFB3
SLC2A1
ALDOA
PGAM2
PGK2
GPI
HK3
ALDOB
PRKAA1
LDHB
G6PD
TP53
PFKFB2
GAPDHS
ALDOC
PFKFB4
BPGM
MTOR
FBP1
MYC
SIRT6
INS
FOXK1
PDHA1
ADPGK
SLC2A4
HNRNPA1
G6PC1
LDHC
AKT1
SLC2A3
PPARG
HNRNPA2B1
FBP2
HKDC1
PRKAA2
PDK1
OPA1
FOXK2
BSG
SLC16A1
TPP2
PCK1
STAT3
PC
DLAT
VCP
PRKACA
PLEC
PFKFB1
MATR3
TKT
PPP2R1A
ENO4
BIN1
FOXM1
UCP2
PCK2
MDH2
SLC2A2
MPC1
PGAM4
PPP2CA
RYR1
EP300
STIM1
PABPN1
BAG3
MICU1
PDHB
PPP2R5D
EGFR
SLC25A1
YAP1
DBNL
ACLY
GPD1
HSPA5
MSTN
TRAP1
PHGDH
MDH1
TRIM32
PDK3
SUCLA2
LDHAL6B
SLC16A4
PRXL2C
NUP133
NUP93
CD59
STEAP3
TUG1
VHL
MPC2
ACTA1
FHL1
LIN28A
PPBP
RANBP2
CTNNB1
PIM2
CS
SDHB
H6PD
PTBP1
GOT1
DNM2
PPP2CB
ISCU
CBFA2T3
SIRT3
FH
CAV1
NUP188
HSP90B1
OGT
ZBTB7A
NUP107
NUP85
NUP210
SPEG
NFE2L2
SEC13
PRKAB1
NUP160
NUP37
NUP43
PDK4
TGFB1
EGLN3
ERBB2
AAAS
DYSF
PARP14
KRAS
LAMP2
ORAI1
SLC2A6
MLXIPL
PARP1
FASN
FLCN
YARS2
PUS1
LDB3
SIRT1
ACACA
NUP98
POLG
TPM3
CRYAB
TPM2
NXNL1
GCG
GK
FZR1
GLS
DES
MYH14
MYH2
SLC25A5
VDAC1
METTL3
NPM1
SOD1
SMAD5
IGF1R
GCKR
PRKACG
EGLN1
ACVR1
RRM2B
TTN
CNTN1
MYH7
COL6A1
COL6A2
CAV3
CFL2
COL6A3
FLNC
MTM1
CASQ1
GNE
MEGF10
MTMR14
TNNT1
TWNK
DNA2
MYF6
TIA1
TK2
COL12A1
FKBP14
POLG2
SIL1
CHCHD10
HACD1
LMOD3
MYOT
NEB
SELENON
ANO5
KLHL41
KLHL9
KLHL40
STAC3
VMA21
CCDC78
KBTBD13
GLO1
HSF1
YWHAZ
TRAF6
PTEN
PDPR
CA9
FARP1
HSP90AA1
FOXO3
SLC37A4
EZH2
SLC45A2
TXNIP
RPS6KB1
IDH1
TRIM21
RB1
GPR87
GPD2
VEGFA
IL6
DLD
SLC2A5
HDAC1
PTK2
EPAS1
PRKACB
PPP2R1B
RELA
IMMT
FGFR1
PPARGC1A
INSR
XBP1
SHMT2
SKP2
STUB1
AIFM1
PRMT5
TKTL1
PGP
VIRMA
HSPD1
VIM
HSPA8
SCO2
SDHA
HSP90AB1
TGM2
IGF2BP2
NUP214
FUBP1
PDK2
PGD
SIRT5
PCNA
IGF1
PIK3CA
PRKG1
XDH
CAT
